# Supplementary material for: Phytochemical Investigation of Lepionurus sylvestris Blume and Their Anti-Diabetes Effects via Anti-Alpha Glucosidase and Insulin Secretagogue Activities Plus Molecular Docking
Source: Pharmaceuticals (Basel). 2023 Aug 10;16(8):1132. doi: 10.3390/ph16081132 (PMC10458858; doi:10.3390/ph16081132)
Supplement: Supplementary file 1 [file pharmaceuticals-16-01132-s001.zip]

Archive with 1 entries (1 files):
- pharmaceuticals-2476520-supplementary.pdf
